# Supplementary material for: Nutritional Support of Chronic Obstructive Pulmonary Disease
Source: Nutrients. 2025 Mar 26;17(7):1149. doi: 10.3390/nu17071149 (PMC11990120; doi:10.3390/nu17071149)
Supplement: Supplementary file 1 [file nutrients-17-01149-s001.zip]

Archive with 1 entries (1 files):
- nutrients-3487938-supplementary.pdf
